# Supplementary material for: Altered mitochondrial function in fibroblast cell lines derived from disease carriers of spinal muscular atrophy
Source: Commun Med (Lond). 2024 May 15;4:86. doi: 10.1038/s43856-024-00515-w (PMC11096342; doi:10.1038/s43856-024-00515-w)
Supplement: Supplementary file 1 — Supplementary Data [file 43856_2024_515_MOESM1_ESM.xlsx]

## Sheet: Fibroblast cell lines
Cell line	Sex	Age range	SMN1	SMN2	Phenotype	SMA Type	Source
GM03651	female	20-30 years	2	2	Control	N/A	Coriell Institute
GM01650	female	30-40 years	2	2	Control	N/A	Coriell Institute
GM03813	male	0-5 years	0	3	Patient	Type 2	Coriell Institute
GM03814	female	Age not reported	1	5	Carrier	Type 2	Coriell Institute
GM03815	male	Age not reported	1	1	Carrier	Type 2	Coriell Institute
ML49	male	30-40 years	1	2	Carrier	Type 2 or 3	University of Cologne
ML63	female	50-60 years	1	2	Carrier	Type 3a	University of Cologne
ML68	male	50-60 years	1	2	Carrier	Type 2	University of Cologne
ML173	female	20-30 years	2	0	Control	N/A	University of Cologne
ML159	female	60-70 years	2	0	Control	N/A	University of Cologne
ML160	male	70-80 years	2	1	Control	N/A	University of Cologne

## Sheet: Fig. 1a, b
TMRE assay
a												b
Cell line	ML173	GM03651	GM01650	ML159	ML160	GM03814	GM03815	ML49	ML63	ML68			Controls	Carriers
TMRE	6.56	6.24	6.17	2.45	4.56	1.68	1.69	4.75	4.65	3.4		GM01650	6.17	1.68	GM03814
(RFU)	8.3	6.45	8.69	2.33	6.68	1.99	1.76	6.83	5.72	4.79		GM01650	8.69	1.99	GM03814
	7.29	4.12	5.8	2.79	4.34	3.04	2.11	4.77	5.39	3.79		GM01650	5.8	3.04	GM03814
												GM03651	6.24	1.69	GM03815
												GM03651	6.45	1.76	GM03815
												GM03651	4.12	2.11	GM03815
												ML159	2.45	4.75	ML49
												ML159	2.33	6.83	ML49
												ML159	2.79	4.77	ML49
												ML160	4.56	4.65	ML63
												ML160	6.68	5.72	ML63
												ML160	4.34	5.39	ML63
												ML173	6.56	3.4	ML68
												ML173	8.3	4.79	ML68
												ML173	7.29	3.79	ML68

## Sheet: Fig. 1 c, d
MitoSOX assay
c											d
Cell line	ML173	GM01650	ML159	ML160	GM03814	GM03815	ML49	ML63	ML68			Controls	Carriers
MitoSOX	5.7	30.1	11.6	11.7	11.5	12.1	14.1	29.6	11.7		GM01650	30.1	11.5	GM03814
(RFU)	6.3	26.4	12.8	14.2	14.7	17.6	21.9	37.2	13.1		GM01650	26.4	14.7	GM03814
	5.7	30.5	9.1	11.1	17.8	12.7	16.6	19.5	11.6		GM01650	30.5	17.8	GM03814
	8.3		12.8	12.6			27.9	23.1	15.6		ML159	11.6	12.1	GM03815
											ML159	12.8	17.6	GM03815
											ML159	9.1	12.7	GM03815
											ML159	12.8	14.1	ML49
											ML160	11.7	21.9	ML49
											ML160	14.2	16.6	ML49
											ML160	11.1	27.9	ML49
											ML160	12.6	29.6	ML63
											ML173	5.7	37.2	ML63
											ML173	6.3	19.5	ML63
											ML173	5.7	23.1	ML63
											ML173	8.3	11.7	ML68
													13.1	ML68
													11.6	ML68
													15.6	ML68

## Sheet: Fig. 1e, f
Citrate Synthase activity
e											f
Cell line	ML173	GM01650	ML159	ML160	GM03814	GM03815	ML49	ML63	ML68			Controls	Carriers
CS activity	2.798	1.9737	2.477	1.683	1.246	1.727	1.935	1.568	2.335		GM01650	1.9737	1.246	GM03814
(nmol/min/mg protein)	2.384	2.1235	1.49367		1.351	1.3715	1.343	1.43927	1.915		GM01650	2.1235	1.351	GM03814
		2.0155			1.768	1.6487	1.45462	1.63875	1.672		GM01650	2.0155	1.768	GM03814
											ML159	2.477	1.727	GM03815
											ML159	1.49367	1.3715	GM03815
											ML173	2.798	1.6487	GM03815
											ML173	2.384	1.935	ML49
													1.343	ML49
													1.45462	ML49
													1.568	ML63
													1.43927	ML63
													1.63875	ML63
													2.335	ML68
													1.915	ML68
													1.672	ML68

## Sheet: Fig. 2a, b
a
OCR	Controls					Carriers
(pmol/min/protein content)
Time (mins)	GM01650	ML159	ML160	ML173		GM03814	GM03815	ML49	ML63	ML68
1.43	62.4654	49.1661	50.1098	63.0085		61.6075	51.1754	56.0909	63.96	54.2474
10.26	64.0721	49.7039	47.7756	60.4607		62.5426	53.1216	55.1718	61.4086	54.6452
19.08	64.9743	49.9451	46.7597	60.3834		65.2716	55.6948	55.444	59.9065	53.8598
28.05	23.342	17.5199	17.9501	24.5578		22.4622	20.4065	19.6442	20.1669	20.3386
36.85	23.2716	17.6282	18.1541	25.3047		22.0354	20.358	20.2183	21.4224	20.4774
45.69	22.9131	17.6581	17.7027	25.8123		22.6844	20.5137	20.3474	21.9679	20.3949
54.67	132.753	152.658	151.802	271.383		107.687	117.895	153.273	185.101	203.716
63.52	127.757	151.813	147.416	272.887		107.313	114.078	149.274	182.268	198.158
72.4	128.545	151.352	145.266	269.995		112.373	118.217	146.975	178.453	199.947
81.32	15.7946	9.54303	10.4125	18.1101		15.0198	15.0745	11.1373	11.9543	13.5377
90.21	16.5901	10.9267	12.6305	20.9996		16.4362	16.1427	13.332	13.9802	16.8543
99.04	15.4826	10.2485	11.9125	20.2121		15.5959	15.2988	12.1473	13.6507	15.0799
b
ECAR	Controls					Carriers
(mpH/min/protein content)
Time (mins)	GM01650	ML159	ML160	ML173		GM03814	GM03815	ML49	ML63	ML68
1.43	14.523	9.59386	11.9244	4.65423		13.9932	12.3861	13.2346	9.00069	9.16977
10.26	13.2623	8.37262	11.3982	4.62722		12.2387	10.6027	12.6794	9.11273	8.4586
19.08	12.5597	7.71486	11.0738	4.54137		11.5664	9.93359	11.9669	8.68416	8.00483
28.05	18.2665	14.2597	17.3266	12.7759		17.4405	15.2782	19.153	17.544	15.2594
36.85	18.406	14.1527	17.4448	12.854		17.794	15.4976	19.0637	18.0736	15.1856
45.69	17.9966	13.6737	16.8767	12.5784		17.661	15.2614	18.4922	17.77	14.9667
54.67	19.7307	18.085	21.5063	21.7423		19.6149	18.2017	23.3268	24.5085	21.5651
63.52	20.9163	20.0469	22.9828	22.608		21.2703	19.4685	24.8361	25.9168	23.0749
72.4	21.1261	20.2394	23.009	22.4378		21.7548	19.8091	24.7579	25.5417	23.1036
81.32	18.6491	17.3748	20.8464	16.184		20.9875	17.8547	22.1609	20.6463	19.3315
90.21	18.7398	17.1591	20.3884	16.1116		20.839	17.5645	21.6205	19.7813	19.6951
99.04	18.504	16.8128	20.1523	16.0508		20.6918	17.2471	21.2921	18.8549	19.7381

## Sheet: Fig. 2c
c
Basal Respiration		ATP-linked Respiration		Proton Leak		Non-mito Respiration		Maximal Respiration		Spare Capacity				Cell line order
OCR (pmol/min/protein content)
Controls	Carriers	Controls	Carriers	Controls	Carriers	Controls	Carriers	Controls	Carriers	Controls	Carriers			Controls	Carriers
42.82	39.97	36.48	32.97	6.34	7	13.16	14.65	140.48	105.45	97.66	65.48			GM01650	GM03814
54.87	45.62	46.79	38.48	8.08	7.14	13.01	9.72	114.4	93.08	59.53	47.45			GM01650	GM03814
51.78	66.17	44.64	59.89	7.13	6.285	19.29	19.69	106	97.32	54.24	31.15			GM01650	GM03814
44.13	37.08	35.05	33.12	9.075	3.96	9.48	14	205.4	95.37	161.3	58.29			ML159	GM03815
34.48	34.45	30.13	28.79	4.35	5.66	6.08	12.97	86.72	108.56	52.24	74.11			ML159	GM03815
40.67	39.76	30.48	34.98	10.18	4.78	10.17	11.25	156.6	92.25	115.9	52.49			ML159	GM03815
42.34	51.33	34.79	46.13	7.555	5.2	12.44	21.96	128.8	121	86.47	69.67			ML159	GM03815
37.36	42.39	29.29	35.98	8.06	6.41	8.885	12.34	140.3	146.3	103	104			ML160	ML49
35.34	31.83	29.03	26.98	6.32	4.85	11.94	6.31	142.44	75.49	107.1	43.66			ML160	ML49
41.79	46.86	34.49	37.34	7.3	9.527	13.46	12.03	143.8	158.3	102	111.4			ML173	ML49
39.68	56.26	33.18	44.02	6.493	12.24	17.58	13.76	285.4	192.5	245.7	136.2			ML173	ML49
46.95	48.43	39.7	38.12	7.255	10.31	20.03	10.65	337.4	166.5	290.4	118			ML173	ML63
	50.76		43.72		7.04		13.62		178.7		127.9				ML63
	44.76		37.38		7.38		11.5		177.7		132.9				ML63
	43.46		35.97		7.49		9.925		174.8		131.4				ML68
	34.77		30.65		4.12		9.71		89.88		55.11				ML68
	42.78		36.89		5.893		19.17		242.2		199.4				ML68
	40.44		31.34		9.095		15.18		261.5		221				ML68

## Sheet: Seahorse statistical analyses
OCR	P value		ECAR	P value
Basal Respiration	0.5757		Basal	0.4762
ATP-linked Respiration	0.4395		After Oligomycin	0.4178
Proton Leak	0.7076		After FCCP	0.6124
Non-Mitochondrial Respiration	0.8506		After Rotenone/Antimycin	0.3194
Maximal Respiration	0.5451
Spare Capacity	0.5732
The Mito Stress Test protocol was to determine oxygen consumption rate (OCR) and extracellular acidification rate (ECAR). OCR/ECAR parameters were calculated at specific points during the protocol. These were compared between fibroblast cell lines from Controls and Carriers (see Figure 2a–c). The individual P-values for each comparison are reported in the table.

## Sheet: Mitochondrial genome analysis
Mitochondrial DNA analysis was performed as a commercial service by the NHS Highly Specialised Service for Rare Mitochondrial Disorders (Newcastle, UK). The entire mitochondrial genome is amplified in two overlapping fragments by long-range PCR and Next Generation sequencing is performed using Ion Torrent technology. Sequences are aligned to the revised Cambridge reference sequence for human mtDN…
